# Supplementary material for: Molecular Characterization and Efficacy Evaluation of Transgenic Maize Harboring cry2Ab-vip3A-cp4epsps for Insect Resistance and Herbicide Tolerance
Source: Plants (Basel). 2023 Jan 30;12(3):612. doi: 10.3390/plants12030612 (PMC9919038; doi:10.3390/plants12030612)
Supplement: Supplementary file 1 [file plants-12-00612-s001.zip]

Archive with 1 entries (1 files):
- plants-2052149-supplementary.pdf
